# Supplementary material for: Snapshot of the Distribution and Biology of Alien Jellyfish Cassiopea andromeda (Forsskål, 1775) in a Mediterranean Touristic Harbour
Source: Biology (Basel). 2022 Feb 16;11(2):319. doi: 10.3390/biology11020319 (PMC8868670; doi:10.3390/biology11020319)
Supplement: Supplementary file 1 [file biology-11-00319-s001.zip]

Archive with 1 entries (1 files):
- biology-1512994-SI.pdf
